# Supplementary material for: Dihydrotanshinone I Enhances Cell Adhesion and Inhibits Cell Migration in Osteosarcoma U−2 OS Cells through CD44 and Chemokine Signaling
Source: Molecules. 2022 Jun 9;27(12):3714. doi: 10.3390/molecules27123714 (PMC9231138; doi:10.3390/molecules27123714)
Supplement: Supplementary file 1 [file molecules-27-03714-s001.zip]

Archive with 1 entries (1 files):
- molecules-1734415-supplementary.pdf
